# Supplementary material for: Assessing racial bias in type 2 diabetes risk prediction algorithms
Source: PLOS Glob Public Health. 2023 May 17;3(5):e0001556. doi: 10.1371/journal.pgph.0001556 (PMC10191313; doi:10.1371/journal.pgph.0001556)
Supplement: S1 Table — (XLSX) [file pgph.0001556.s002.xlsx]

## Sheet: Sheet 1
S1 Table. Type 2 diabetes risk prediction models included in the analytic framework.
Name	Year published	Country	Ethnic compositon	Sex composition (% female)	Components	Outcome	Equation
Prediabetes Risk Test	2009	USA	61-75% non-Hispanic White	38-56%	- Sex - Age - BMI - Family history of diabetes (parent, sibling) - History of hypertension - Physical activity	Risk of undiagnosed diabetes or prediabetes	Table 2 in Bang H et al., Ann Intern Med. 2009;151:775-783. PMID: 19949143
Framingham Offspring Risk Score	2007	USA	99% non-Hispanic White	53.9%	- Fasting glucose - BMI - HDL-C (sex-specific cutoff) - Family history of diabetes (parent) - Triglycerides - Systolic and diastolic blood pressure - Antihypertensive treatment	8-year risk	Table 6 in Wilson PWF et al., Arch Intern Med. 2007;167(10):1068-1074. PMID: 17533210
ARIC Model - Clinical variables plus fasting glucose and lipids	2005	USA	85% non-Hispanic White, 15% non-Hispanic Black	56%	- Age - Race (Black vs. White) - Family history of diabetes (parent) - Fasting glucose - Systolic blood pressure - Waist circumference - Height - HDL-C - Triglycerides	9-year risk	Table 1 in Schmidt MI et al., Diabetes Care. 2005;28(8):2013–2018. PMID: 16043747
Abbreviations: BMI - body mass index; HDL-C - high-density lipoprotein cholesterol
