# Supplementary material for: Assessing racial bias in type 2 diabetes risk prediction algorithms
Source: PLOS Glob Public Health. 2023 May 17;3(5):e0001556. doi: 10.1371/journal.pgph.0001556 (PMC10191313; doi:10.1371/journal.pgph.0001556)
Supplement: S2 Table — (XLSX) [file pgph.0001556.s003.xlsx]

## Sheet: Sheet1
S2 Table. Descriptive statistics of the imputed NHANES data (N=9,987).
	1999–2000	2001–2002	2003–2004	2005–2006	2007–2008	2009–2010
N	1397	1806	1672	1671	1698	1743
Age, years	44.3 (16.9)	44.7 (16.9)	44.9(17.2)	45.7 (17.5)	45.7 (17.2)	46.2 (17.4)
Female, %	52.5	52.4	52.6	51.4	52.1	52.3
Ethnicity, %
Non-Hispanic Black	12.5	12.8	13.2	13.2	13.2	13.8
Non-Hispanic White	87.5	87.2	86.8	86.8	86.8	86.2
Family history of diabetes, %	47.6	49.2	49.8	38.4	34.2	33.2
Height, cm	170.3 (9.9)	170.0 (10.1)	170.6 (10.1)	170.2 (10.0)	170.7 (10.1)	170.3 (9.7)
Physically active, %	38.3	36.7	34.9	38.5	43.1	39.7
Body mass index, kg/m2	27.2 (6.0)	27.8 (6.5)	28.1 (6.5)	28.5 (7.2)	27.8 (6.1)	28.6 (6.8)
Waist circumference, cm	93.6 (15.6)	95.4 (16.1)	97.0 (16.1)	97.3 (17.2)	96.4 (15.5)	98.0 (16.4)
Fasting glucose, mmol/L	5.2 (1.1)	5.1 (1.0)	5.2 (0.7)	5.2 (1.0)	5.1 (0.8)	5.2 (0.8)
Blood pressure, mmHg
Systolic	121.4 (17.8)	122.5 (19.0)	121.6 (18.6)	121.6 (17.5)	119.4 (16.5)	118.8 (15.9)
Diastolic	72.2 (12.0)	72.5 (12.0)	70.5 (13.4)	68.8 (13.0)	69.4 (11.9)	68.1 (12.2)
Antihypertensive use, %	35.5	37.5	35.9	34.7	34.9	34.8
HDL-C, mmol/L	1.3 (0.4)	1.3 (0.4)	1.4 (0.4)	1.5 (0.4)	1.4 (0.4)	1.4 (0.4)
Triglycerides, ln(mmol/L)	0.3 (0.6)	0.3 (0.6)	0.3 (0.6)	0.2 (0.6)	0.2 (0.6)	0.2 (0.5)
Data displayed as means and standard deviations for continuous variables and percentages for categorical variables. Abbreviations: HDL-C: high-density lipoprotein cholesterol. NHANES fasting survey weights were used to estimate weighted means and variances. Rubin’s Rules were used to pool means and standard errors (converted to standard deviations) across the multiple imputed datasets.
