# Supplementary material for: Assessing racial bias in type 2 diabetes risk prediction algorithms
Source: PLOS Glob Public Health. 2023 May 17;3(5):e0001556. doi: 10.1371/journal.pgph.0001556 (PMC10191313; doi:10.1371/journal.pgph.0001556)
Supplement: S3 Table — (XLSX) [file pgph.0001556.s004.xlsx]

## Sheet: Sheet 1
S3 Table. Age-adjusted incidence rates of type 2 diabetes per 1000 individuals
	Total	Non-Hispanic White	Non-hispanic Black
2000	6.2 (5.7 - 6.7)	5.2 (4.6 - 5.8)	9.6 (8.2 - 11.2)
2001	6.7 (6.2 - 7.3)	5.7 (5.1 - 6.4)	9.9 (8.2 - 12.0)
2002	7.1 (6.5 - 7.7)	6.2 (5.6 - 6.9)	10.0 (8.2 - 12.1)
2003	7.2 (6.7 - 7.8)	6.2 (5.6 - 6.9)	10.4 (8.5 - 12.8)
2004	7.3 (6.8 - 8.0)	6.5 (5.8 - 7.3)	10.3 (8.4 - 12.6)
2005	7.6 (6.9 - 8.2)	6.6 (5.9 - 7.4)	10.4 (8.6 - 12.7)
2006	7.7 (7.1 - 8.5)	6.9 (6.2 - 7.8)	10.4 (8.6 - 12.4)
2007	8.0 (7.3 - 8.8)	7.3 (6.4 - 8.3)	9.8 (8.0 - 12.0)
2008	8.5 (7.6 - 9.4)	7.4 (6.5 - 8.6)	11.4 (8.6 - 15.2)
2009	8.4 (7.6 - 9.4)	7.2 (6.2 - 8.4)	11.7 (8.8 - 15.5)
2010	8.1 (7.3 - 9.0)	6.7 (5.8 - 7.8)	13.6 (10.8 - 17.2)
2011	7.3 (6.7 - 8.0)	6.0 (5.3 - 6.8)	11.7 (10.0 - 13.8)
2012	7.1 (6.5 - 7.7)	6.1 (5.5 - 6.9)	10.5 (9.1 - 12.2)
2013	6.7 (6.1 - 7.3)	5.7 (5.0 - 6.5)	8.7 (7.4 - 10.3)
2014	6.6 (6.0 - 7.2)	5.7 (5.0 - 6.5)	9.1 (7.5 - 10.9)
2015	6.6 (6.1 - 7.2)	5.5 (4.8 - 6.3)	9.8 (8.0 - 11.9)
2016	6.5 (5.9 - 7.1)	5.2 (4.5 - 5.9)	9.8 (7.9 - 12.2)
2017	6.6 (5.9 - 7.3)	5.3 (4.7 - 6.1)	8.8 (6.9 - 11.2)
2018	6.4 (5.6 - 7.3)	5.0 (4.3 - 5.9)	8.1 (5.9 - 11.0)
Information related to the calculation: To calculate the rate of new cases, the weighted number of respondents who were diagnosed with diabetes within the last year (numerator) was divided by the weighted estimate of US population aged 18 years and older (denominator). Adults who had been diagnosed with diabetes for more than one year and adults who answered "refused," "don't know," or had missin…
