# Supplementary material for: Assessing racial bias in type 2 diabetes risk prediction algorithms
Source: PLOS Glob Public Health. 2023 May 17;3(5):e0001556. doi: 10.1371/journal.pgph.0001556 (PMC10191313; doi:10.1371/journal.pgph.0001556)
Supplement: S4 Table — (XLSX) [file pgph.0001556.s005.xlsx]

## Sheet: Sheet1
S4 Table. Predicted type 2 diabetes risks per racial group by the three prediction models, and cumulative incidences of type 2 diabetes from the US Diabetes Surveillance System.
	Ethnicity	Year	Average predicted risk	Cumulative incidence of T2D	Ratio of estimates
FRAMINGHAM OFFSPRING RISK SCORE	Combined	2007	0.07 (0.06; 0.07)	0.06 (0.06; 0.06)	1.13
	non-Hispanic Black	2007	0.06 (0.05; 0.07)	0.08 (0.07; 0.09)	0.74
	non-Hispanic White	2007	0.07 (0.06; 0.07)	0.05 (0.05; 0.05)	1.3
	Combined	2009	0.07 (0.06; 0.07)	0.06 (0.06; 0.06)	1.07
	non-Hispanic Black	2009	0.06 (0.06; 0.07)	0.08 (0.08; 0.09)	0.76
	non-Hispanic White	2009	0.07 (0.06; 0.07)	0.05 (0.05; 0.06)	1.22
	Combined	2011	0.07 (0.06; 0.07)	0.06 (0.06; 0.07)	1.06
	non-Hispanic Black	2011	0.06 (0.05; 0.06)	0.09 (0.08; 0.1)	0.66
	non-Hispanic White	2011	0.07 (0.06; 0.07)	0.05 (0.05; 0.06)	1.24
	Combined	2013	0.07 (0.06; 0.07)	0.06 (0.06; 0.06)	1.07
	non-Hispanic Black	2013	0.06 (0.06; 0.07)	0.09 (0.08; 0.1)	0.72
	non-Hispanic White	2013	0.07 (0.06; 0.07)	0.05 (0.05; 0.06)	1.25
	Combined	2015	0.06 (0.06; 0.07)	0.06 (0.06; 0.06)	1.09
	non-Hispanic Black	2015	0.05 (0.04; 0.06)	0.09 (0.08; 0.09)	0.6
	non-Hispanic White	2015	0.07 (0.06; 0.07)	0.05 (0.05; 0.05)	1.32
	Combined	2017	0.07 (0.06; 0.07)	0.06 (0.05; 0.06)	1.21
	non-Hispanic Black	2017	0.06 (0.06; 0.07)	0.08 (0.08; 0.09)	0.78
	non-Hispanic White	2017	0.07 (0.06; 0.07)	0.05 (0.04; 0.05)	1.47
ARIC MODEL	Combined	2008	0.12 (0.11; 0.14)	0.07 (0.06; 0.07)	1.85
	non-Hispanic Black	2008	0.11 (0.09; 0.13)	0.09 (0.09; 0.1)	1.22
	non-Hispanic White	2008	0.12 (0.11; 0.14)	0.06 (0.06; 0.06)	2.14
	Combined	2010	0.13 (0.12; 0.14)	0.07 (0.07; 0.07)	1.86
	non-Hispanic Black	2010	0.12 (0.09; 0.14)	0.1 (0.09; 0.11)	1.18
	non-Hispanic White	2010	0.13 (0.12; 0.14)	0.06 (0.06; 0.06)	2.16
	Combined	2012	0.14 (0.13; 0.15)	0.07 (0.07; 0.07)	1.93
	non-Hispanic Black	2012	0.12 (0.1; 0.13)	0.1 (0.09; 0.11)	1.18
	non-Hispanic White	2012	0.14 (0.13; 0.15)	0.06 (0.06; 0.06)	2.27
	Combined	2014	0.14 (0.12; 0.16)	0.07 (0.07; 0.07)	2.07
	non-Hispanic Black	2014	0.13 (0.11; 0.15)	0.1 (0.09; 0.1)	1.34
	non-Hispanic White	2014	0.14 (0.12; 0.16)	0.06 (0.06; 0.06)	2.43
	Combined	2016	0.12 (0.11; 0.14)	0.07 (0.06; 0.07)	1.84
	non-Hispanic Black	2016	0.1 (0.07; 0.13)	0.1 (0.09; 0.1)	1.04
	non-Hispanic White	2016	0.12 (0.11; 0.14)	0.06 (0.05; 0.06)	2.24
	Combined	2018	0.13 (0.12; 0.14)	0.06 (0.06; 0.06)	2.12
	non-Hispanic Black	2018	0.12 (0.1; 0.15)	0.09 (0.08; 0.1)	1.37
	non-Hispanic White	2018	0.13 (0.12; 0.14)	0.05 (0.05; 0.05)	2.59
PREDIABETES RISK TEST	Combined	2007	0.44 (0.41; 0.47)	0.06 (0.06; 0.06)	7.61
	non-Hispanic Black	2007	0.4 (0.34; 0.47)	0.08 (0.07; 0.09)	4.98
	non-Hispanic White	2007	0.45 (0.41; 0.48)	0.05 (0.05; 0.05)	8.8
	Combined	2009	0.48 (0.45; 0.51)	0.06 (0.06; 0.06)	7.73
	non-Hispanic Black	2009	0.42 (0.37; 0.46)	0.08 (0.08; 0.09)	4.92
	non-Hispanic White	2009	0.49 (0.46; 0.52)	0.05 (0.05; 0.06)	8.97
	Combined	2011	0.52 (0.48; 0.57)	0.06 (0.06; 0.07)	8.34
	non-Hispanic Black	2011	0.43 (0.37; 0.49)	0.09 (0.08; 0.1)	4.82
	non-Hispanic White	2011	0.54 (0.49; 0.59)	0.05 (0.05; 0.06)	9.87
	Combined	2013	0.47 (0.43; 0.52)	0.06 (0.06; 0.06)	7.67
	non-Hispanic Black	2013	0.42 (0.36; 0.48)	0.09 (0.08; 0.1)	4.8
	non-Hispanic White	2013	0.48 (0.43; 0.53)	0.05 (0.05; 0.06)	9.04
	Combined	2015	0.47 (0.43; 0.51)	0.06 (0.06; 0.06)	7.92
	non-Hispanic Black	2015	0.43 (0.38; 0.48)	0.09 (0.08; 0.09)	4.93
	non-Hispanic White	2015	0.48 (0.42; 0.53)	0.05 (0.05; 0.05)	9.47
	Combined	2017	0.5 (0.46; 0.54)	0.06 (0.05; 0.06)	9.02
	non-Hispanic Black	2017	0.48 (0.41; 0.55)	0.08 (0.08; 0.09)	5.86
	non-Hispanic White	2017	0.5 (0.46; 0.55)	0.05 (0.04; 0.05)	10.9
